# Supplementary material for: A genetic modifier suggests that endurance exercise exacerbates Huntington's disease
Source: Hum Mol Genet. 2018 Mar 2;27(10):1723–31. doi: 10.1093/hmg/ddy077 (PMC5932560; doi:10.1093/hmg/ddy077)
Supplement: Supplementary Data [file ddy077_suppl_data.zip]

Archive with 5 entries (5 files):
- Supplemental Figure 1.pdf
- Supplemental Figure 2.pdf
- Supplemental Figure 3.pdf
- Supplemental Figure 4-Brain.pdf
- Supplementary data.docx
